# Supplementary material for: Carbon Dioxide Pressure and Catalyst Quantity Dependencies in Artificial Photosynthesis of Hydrocarbon Chains on Nanostructured Co/CoO Surfaces
Source: Molecules. 2024 Mar 27;29(7):1481. doi: 10.3390/molecules29071481 (PMC11013242; doi:10.3390/molecules29071481)
Supplement: Supplementary file 1 [file molecules-29-01481-s001.zip]

Archive with 1 entries (1 files):
- molecules-2929839-supplementary.pdf
